# Supplementary material for: Postoperative pulmonary complications following posterior spinal instrumentation and fusion for congenital scoliosis
Source: PLoS One. 2018 Nov 16;13(11):e0207657. doi: 10.1371/journal.pone.0207657 (PMC6239341; doi:10.1371/journal.pone.0207657)
Supplement: S1 File — (XLS) [file pone.0207657.s001.xls]

## Sheet: S1 File
Dataset of this study
Number	Name	Admission number	Diagnosis	Admission date	Date of operation	Age	Sex(M/F)	Weight（Kg）	Pulmonary function		Preoperative blood routine（109/L）		Preoperative Cobb angle(°)	Postoperative Cobb angle(°)	Spinal osteotomy	No. of levels fused	Operation time (min)	Estimated blood loss (ml)	Volume of blood transfusion (ml)	Volume of intraoperative infusion (ml)	Crystalloid-colloid ratio	Anesthesia time (min)	Anesthesia method	Anesthesia parameters		Pulmonary complication	Time of complications (after operation)
									FVC（%）	FEV1（%）	WBC	NEUT												VT（mL）	FiO2（%）
001	李盼盼	1220126	CS；Chiari malformation	2012-01-03	2012-01-06	15	F	56	89	78	6.5	3.2	78°	32°	PSO；Posterior fossa decompression	10	300	1100	1050	2950	1.3	350	Inhalation and intravenous general anesthesia	350	80	N	N
002	李盼红	1220267	CS；diastematomyelia(Type I)；tethered cord syndrome	2012-01-05	2012-01-13	19.2	F	45	85	74	4.4	2.3	74°	27°	SPO；Osseous diastematomyelia resection	14	460	1400	1500	5250	0.85	550	Inhalation and intravenous general anesthesia	380	100	N	N
003	林宝华	1220602	CS	2012-02-10	2012-03-15	22	F	51	71	69	6.2	2.5	84°	35°	SPO	14	440	1150	1200	3300	1.16	550	Total intravenous anesthesia	450	100	N	N
004	安欣	1221148	CS	2012-03-06	2012-05-07	15.6	F	38	81	72	4.28	2.5	95°	30°	SPO	13	340	2200	2500	6300	1.2	390	Inhalation and intravenous general anesthesia	350	80	N	N
005	张益宝	1221393	CS	2012-03-13	2012-03-26	25.6	M	62	47	38	5.52	2.6	110°	38°	VCR(L1)	14	335	1850	2150	5500	1.1	420	Total intravenous anesthesia	280	50	Left pneumonia	2
006	来伟峰	1222909	CS	2012-05-04	2012-06-14	22.5	M	58	95	94	5.7	2.8	130°	60°	VCR(L1), PSO	11	425	1800	2100	6400	1.2	650	Total intravenous anesthesia	400	80	N	N
007	党英	1224744	CS	2012-06-29	2012-07-30	16.7	F	47	61	50	6.13	3.2	75°	38°	SPO	15	440	1700	1800	5400	1.4	540	Inhalation and intravenous general anesthesia	350	100	N	N
008	黄一洲	1224750	CS	2012-06-29	2012-07-09	18.5	F	47	80	78	5.8	2.67	68°	23°	Fusion only	11	260	900	800	3090	0.9	320	Inhalation and intravenous general anesthesia	300	40	N	N
009	冯斌	1225252	CS；syringomyelia	2012-07-09	2012-07-26	15.5	M	52	85	83	5.17	2.5	66°	20°	Fusion only	10	265	680	500	2400	1.4	310	Inhalation and intravenous general anesthesia	300	80	N	N
010	赵薇	1225923	CS	2012-07-18	2012-07-31	17.2	F	51	88	87	4.25	1.62	73°	24°	PSO	9	365	1650	2100	4050	0.79	480	Total intravenous anesthesia	380	100	N	N
011	寇莎莎	1226263	CS	2012-07-21	2012-08-07	18.2	F	45	90	83	4.67	2.07	125°	57°	VCR(T11)	14	450	2100	2900	7120	1.4	660	Inhalation and intravenous general anesthesia	450	80	N	N
012	刘楠	1226420	CS； cerebellar tonsillar herniation; syringomyelia	2012-07-30	2012-08-14	11.7	F	37	77	71	4.75	2.42	88°	35°	PSO	12	400	2000	2400	5350	0.78	480	Inhalation and intravenous general anesthesia	400	100	N	N
013	任仕怡	1227017	CS	2012-08-17	2012-08-20	13.6	F	38	85	78	3.96	2.05	58°	21°	Fusion only	13	340	2000	2200	4300	0.85	380	Inhalation and intravenous general anesthesia	350	60	N	N
014	何佳宁	1227039	CS；diastematomyelia(Type II)	2012-08-18	2012-08-20	12.1	F	35	95	88	6.7	3.2	80°	32°	Fusion only	11	260	900	400	3000	1.8	320	Inhalation and intravenous general anesthesia	380	80	N	N
015	郭文静	1227382	CS；diastematomyelia(Type I)；syringomyelia	2012-08-29	2012-08-30	19.5	F	49	68	63	5.22	2.08	94°	28°	PSO；Osseous diastematomyelia resection	14	430	1300	1590	4600	1.16	530	Inhalation and intravenous general anesthesia	400	100	Right pneumonia;Right pleural effusion	3
016	刘佳乐	1228144	CS	2012-10-04	2012-10-08	9.7	F	26	75	81	7.23	3.04	45°	18°	Fusion only	5	180	450	300	2500	1.9	255	Inhalation and intravenous general anesthesia	360	50	N	N
017	朱贵花	1228272	CS	2012-10-17	2012-11-05	26.5	F	55	85	82	5.21	2.34	102°	45°	VCR(L1)	11	450	1600	2100	5500	0.65	510	Inhalation and intravenous general anesthesia	500	100	Bilateral pleural effusion; Hypoxemia	3
018	范虎斌	1229366	CS	2012-10-26	2012-10-29	14.2	M	47	80	76	8.24	5.2	73°	25°	VCR(L1)	8	355	1100	800	3325	1.5	425	Inhalation and intravenous general anesthesia	350	100	N	N
019	白会玲	1229877	CS	2012-11-06	2012-12-27	16.2	F	47.5	63	57	4.62	1.69	105°	35°	PSO	14	350	2500	3430	8400	1.15	370	Inhalation and intravenous general anesthesia	360	60	Double pneumonia; Hypoxemia	2
020	白瑞泽	1230037	CS	2012-12-18	2012-12-20	13.6	M	36	85	75	4.25	2.26	85°	28°	PSO	8	300	800	700	3500	1.4	370	Inhalation and intravenous general anesthesia	450	100	N	N
021	张苗苗	1231093	CS；diastematomyelia(Type II)；tethered cord syndrome	2013-01-04	2013-01-08	11.3	F	33	66	61	4.37	1.98	83°	32°	SPO	12	415	850	600	2600	1.31	500	Inhalation and intravenous general anesthesia	350	100	N	N
022	刘虹	1231542	CS	2013-01-12	2013-01-14	12.6	F	36	66	67	4.67	1.46	55°	19°	PSO	7	240	500	800	3570	1.25	300	Inhalation and intravenous general anesthesia	350	60	N	N
023	丁丹丹	1231559	CS	2013-01-13	2013-01-14	11.2	F	35	83	77	4.25	2.16	66°	28°	Fusion only	8	270	1680	1800	4205	1.25	330	Inhalation and intravenous general anesthesia	450	100	N	N
024	赵婉萌	1231833	CS	2013-01-18	2013-01-21	13.2	F	41	73	72	4.28	1.81	58°	20°	SPO	5	250	400	1080	2700	0.75	315	Inhalation and intravenous general anesthesia	380	80	N	N
025	李佳	1234029	CS	2013-03-20	2013-03-28	20.5	F	56	85	83	5.6	2.8	122°	55°	VCR(T10)	14	435	1600	1700	4600	0.89	720	Inhalation and intravenous general anesthesia	400	80	N	N
026	李尔沙	1236294	CS；diastematomyelia(Type II)	2013-04-25	2013-03-08	15.6	F	38	82	77	5.14	2.54	115°	38°	VCR(T10)	15	450	2100	3400	5650	0.75	620	Inhalation and intravenous general anesthesia	330	100	N	N
027	李冬霞	1238760	CS；diastematomyelia(Type II)；syringomyelia	2013-05-02	2013-05-06	24.5	F	61	73.8	70.9	5.68	3.47	98°	38°	PSO	13	470	1500	1850	3280	1.38	590	Inhalation and intravenous general anesthesia	400	80	Bilateral pleural effusion	3
028	高文娟	1240206	CS；diastematomyelia(Type I)	2013-06-10	2013-06-13	18.2	F	53	68	58	5.27	3.05	72°	25°	PSO；Osseous diastematomyelia resection	15	415	1500	2000	5200	0.95	570	Inhalation and intravenous general anesthesia	400	100	N	N
029	刘思君	1240973	CS	2013-06-15	2013-06-17	11.3	F	34	85	78	4.54	1.8	74°	28°	PSO	7	305	1500	1370	4200	1.3	420	Inhalation and intravenous general anesthesia	350	50	N	N
030	李艳艳	1240977	CS；diastematomyelia(Type I)	2013-06-15	2013-06-24	16.7	F	42	67	65	6.52	3.23	102°	38°	VCR(T11-12)	12	465	1550	1600	5900	1.2	600	Inhalation and intravenous general anesthesia	400	80	N	N
031	冯晨曦	1241106	CS；diastematomyelia(Type II)	2013-06-23	2013-06-27	15.2	F	48	85	75	5.9	2.7	95°	38°	PSO	12	340	3500	2200	6000	0.6	420	Inhalation and intravenous general anesthesia	500	100	N	N
032	李祉儒	1242852	CS	2013-07-03	2013-07-05	13.6	F	42	85	80	4.5	1.28	68°	29°	PSO, SPO	13	425	1200	1560	3980	1.14	480	Inhalation and intravenous general anesthesia	430	80	N	N
033	常丹	1243193	CS	2013-07-19	2013-07-22	15.8	F	39	69	68	6.12	3.2	75°	29°	SPO	12	340	1300	1500	5000	1.5	390	Inhalation and intravenous general anesthesia	380	100	N	N
034	朱昌兴	1243366	CS	2013-07-27	2013-08-01	12.3	M	39	82	79	4.22	2.8	60°	20°	Fusion only	9	310	500	500	2300	1.3	420	Inhalation and intravenous general anesthesia	300	60	N	N
035	杜盛楹	1243929	CS	2013-08-02	2013-08-05	17	M	58	59	58	6	1.9	95°	42°	SPO	12	360	1200	1500	4200	1.1	430	Inhalation and intravenous general anesthesia	450	100	N	N
036	黄婷婷	1250007	CS	2013-08-30	2013-09-02	14.8	F	38	73	68	3.9	2.24	88°	36°	SPO	11	345	1150	1600	3700	0.85	390	Inhalation and intravenous general anesthesia	380	80	N	N
037	李婧	1251285	CS；syringomyelia	2013-09-25	2013-10-31	24.4	F	49	45	56	5.2	2.8	96°	38°	VCR(T9)	13	345	2250	3000	5000	0.66	500	Inhalation and intravenous general anesthesia	350	80	N	N
038	李照妍	1252543	CS	2013-11-04	2013-11-14	12.8	F	35	91	88	7.2	3.8	90°	38°	PSO	14	265	1250	1550	4120	1.5	360	Inhalation and intravenous general anesthesia	300	100	N	N
039	柏梦娇	1254290	CS	2013-12-09	2013-12-16	12.3	F	32	80	70	4.64	2.51	66°	23°	PSO	6	350	550	850	2900	1.3	420	Inhalation and intravenous general anesthesia	400	80	N	N
040	黄玉蓉	1254831	CS	2014-01-09	2014-01-13	14	F	38	72	66	7.22	3.15	58°	19°	Fusion only	7	250	500	300	2750	1.6	330	Inhalation and intravenous general anesthesia	300	40	N	N
041	黄盟	1257332	CS;syringomyelia；tethered cord syndrome	2014-05-23	2014-05-29	17.5	F	48	82	79	5.6	3.8	63°	20°	PSO	12	490	1600	1900	4800	0.76	640	Inhalation and intravenous general anesthesia	450	100	N	N
042	吕彦斌	1259026	CS； cerebellar tonsillar herniation; syringomyelia	2014-06-25	2014-06-30	13.8	M	43	77	66	4.06	2.38	66°	20°	Fusion only	12	380	850	1080	3100	1.13	425	Inhalation and intravenous general anesthesia	280	100	N	N
043	陈炜烨	1259258	CS;syringomyelia	2014-07-01	2014-07-03	10.5	M	28	76	71	6.6	2.9	88°	26°	PSO	5	180	600	800	2300	0.8	220	Inhalation and intravenous general anesthesia	300	60	N	N
044	周坤	1259486	CS;tethered cord syndrome	2014-07-07	2014-07-15	15.7	M	44	104	108	5.46	2.5	68°	30°	PSO	10	395	1140	1240	3700	1.25	480	Inhalation and intravenous general anesthesia	340	60	N	N
045	李文静	1259633	CS；diastematomyelia(Type II)	2014-07-10	2014-07-16	11.8	F	39	56	54	7.2	3.14	58°	18°	Fusion only	10	240	800	250	2250	1.4	315	Inhalation and intravenous general anesthesia	360	60	N	N
046	李白惠钰	1260088	CS	2014-07-14	2014-07-18	15.1	F	39	79	68	5.12	2.87	65°	22°	Fusion only	9	220	600	700	2100	0.95	300	Inhalation and intravenous general anesthesia	300	60	N	N
047	赵维佳	1260248	CS	2014-07-19	2014-07-24	14	F	45	86	94	5.33	2.56	50°	18°	Fusion only	8	195	400	135	2800	1.8	240	Inhalation and intravenous general anesthesia	300	60	N	N
048	郭佳英	1260794	CS	2014-07-22	2014-07-28	14.8	F	41	76	79	6.17	3.9	62°	22°	SPO	12	225	300	200	2750	1.7	280	Inhalation and intravenous general anesthesia	350	60	N	N
049	黄建雄	1261029	CS；syringomyelia	2014-07-24	2014-07-30	27.2	M	66	72	76	4.2	2.6	68°	29°	Fusion only	10	240	900	420	3200	1.2	330	Inhalation and intravenous general anesthesia	360	60	N	N
050	冯丹	1261379	CS	2014-07-28	2014-08-06	11	F	33	105	101	4.2	2.07	58°	18°	PSO	6	355	700	1100	2450	0.7	450	Inhalation and intravenous general anesthesia	300	60	N	N
051	颜伟东	1263935	CS;tethered cord syndrome	2014-08-07	2014-08-14	14.3	M	43	85	81	4.24	2.07	76°	24°	PSO	14	395	1500	1600	4900	1.5	430	Inhalation and intravenous general anesthesia	500	100	Right pneumonia;Hypoxemia	3
052	安冉	1263944	CS	2014-08-08	2014-08-14	13.2	F	33	88	83	3.75	1.52	68°	25°	Fusion only	10	260	700	400	2950	1.45	325	Inhalation and intravenous general anesthesia	360	60	N	N
053	陈晓雷	1264276	CS	2014-08-25	2014-11-03	29.2	F	61	53	47	3.66	1.22	77°	36°	SPO	13	340	2600	2400	6400	0.9	480	Inhalation and intravenous general anesthesia	550	100	N	N
054	姬媛媛	1268225	CS	2014-10-14	2014-10-20	28.8	F	60	68	70	3.45	1.25	94°	42°	PSO	8	345	800	1200	3350	0.86	390	Inhalation and intravenous general anesthesia	400	100	N	N
055	杜婷	1268930	CS；diastematomyelia(Type I)；syringomyelia	2014-12-01	2014-12-04	22.5	F	52	91	84	3.12	2.04	78°	25°	SPO；Osseous diastematomyelia resection	11	405	500	330	2800	1.5	600	Inhalation and intravenous general anesthesia	360	80	Right pleural effusion	4
056	刘芝维	1269102	CS	2014-12-04	2014-12-08	22.5	F	51	80	75	3.13	1.56	72°	30°	SPO	12	340	1000	1050	4900	1.3	390	Inhalation and intravenous general anesthesia	400	100	Double pneumonia	4
057	黄蔚轩	1269256	CS;syringomyelia	2014-12-10	2014-12-15	12.6	F	36	71	71	4.5	2.8	55°	19°	Fusion only	10	270	850	900	3300	1.2	330	Inhalation and intravenous general anesthesia	400	60	N	N
058	卢利锋	1269392	CS; tethered cord syndrome	2014-12-18	2014-12-22	19	M	59	78	75	3.52	1.36	75°	23°	PSO	11	370	850	960	2650	0.8	450	Inhalation and intravenous general anesthesia	300	80	N	N
059	朱乐茜	1270002	CS	2015-01-09	2015-01-15	13.8	F	43	106	102	4.65	2.02	68°	27°	SPO	13	420	950	830	2750	0.85	480	Inhalation and intravenous general anesthesia	300	60	N	N
060	郭佳蕊	1270832	CS；syringomyelia	2015-01-22	2015-01-26	12.6	F	36	81	79	4.56	2.25	108°	47°	VCR(T10)	13	440	2600	3100	7800	1.1	600	Inhalation and intravenous general anesthesia	450	100	N	N
061	杨召亮	1271164	CS	2015-01-30	2015-02-02	16	M	49	87	90	4.5	2.2	105°	30°	VCR(T10)	13	395	1400	1330	3380	0.89	600	Inhalation and intravenous general anesthesia	350	60	N	N
062	连杰	1273039	CS;syringomyelia	2015-02-05	2015-02-09	15.2	M	49	84	89	6.14	4.09	95°	35°	VCR(T10)	13	450	1400	1660	4500	1.5	570	Inhalation and intravenous general anesthesia	450	80	N	N
063	常馨婷	1273286	CS; cerebellar tonsillar herniation	2015-02-09	2015-02-12	14.3	F	42	109	103	5.08	2.9	94°	39°	PSO	8	270	1000	950	3500	1.3	300	Inhalation and intravenous general anesthesia	450	100	N	N
064	徐万宝	1274038	CS	2015-03-03	2015-03-08	31.2	M	68	65	61	5.36	2.12	66°	20°	SPO	13	450	1800	2160	4800	0.8	650	Inhalation and intravenous general anesthesia	400	100	N	N
065	刘丁毅	1274737	CS;tethered cord syndrome	2015-03-06	2015-06-04	12	M	35	47.4	41.5	6.51	3.03	135°	52°	VCR（T8）	14	455	2200	2800	9550	0.9	545	Inhalation and intravenous general anesthesia	450	100	Bilateral pleural effusion	3
066	柴媛红	1279820	CS;diastematomyelia(Type I)	2015-04-20	2015-04-23	14.5	F	42	90	87	5.2	2.4	82°	38°	VCR(T11-12)；Osseous diastematomyelia resection	14	440	1500	1900	4750	0.85	580	Inhalation and intravenous general anesthesia	500	100	N	N
067	李康	1281137	CS	2015-05-04	2015-05-07	16.3	F	52	73	69	3.82	2.17	107°	43°	VCR(T9)	12	395	2150	2560	7025	1.4	525	Inhalation and intravenous general anesthesia	350	100	Double pneumonia;Hypoxemia	5
068	惠佳怡	1283055	CS	2015-06-06	2015-06-08	12.3	F	35	80	75	6.9	2.86	65°	22°	Fusion only	9	280	500	250	2300	1.3	340	Inhalation and intravenous general anesthesia	250	40	N	N
069	崔亚佩	1284917	CS；diastematomyelia(Type I)；tethered cord syndrome	2015-06-15	2015-06-18	22.4	F	58	78	69	4.78	3.12	59°	20°	SPO；Osseous diastematomyelia resection	12	360	1200	1500	3900	0.9	420	Inhalation and intravenous general anesthesia	500	100	N	N
070	刘格格	1287302	CS	2015-06-30	2015-07-02	11.2	F	29	79	74	5.8	3.3	64°	22°	Fusion only	12	250	500	430	3100	1.65	325	Inhalation and intravenous general anesthesia	350	60	N	N
071	侯明哲	1289370	CS	2015-07-07	2015-07-09	15.6	M	47	87	77	5.24	2.9	58°	18°	Fusion only	12	280	400	600	3500	1.5	380	Inhalation and intravenous general anesthesia	400	100	N	N
072	丁佳琪	1290027	CS	2015-07-14	2015-07-16	12.4	F	34	101	95	6.1	3.2	85°	33°	VCR(T11)	8	320	500	800	3600	1.6	420	Inhalation and intravenous general anesthesia	350	100	N	N
073	高鸣泽	1292784	CS	2015-07-27	2015-08-03	16.8	F	49	71	67	5.5	3.5	62°	20°	Fusion only	7	240	700	400	2400	1.4	300	Total intravenous anesthesia	390	60	N	N
074	程田天	1294633	CS	2015-08-03	2015-08-06	13.8	F	39	61	55	5.1	2.1	66°	29°	Fusion only	14	180	900	1150	3200	1.25	220	Inhalation and intravenous general anesthesia	300	60	N	N
075	顾旭	1294639	CS；diastematomyelia(Type I)；tethered cord syndrome	2015-08-03	2015-08-14	17.8	M	66	82	80	7.6	4.3	85°	37°	Fusion only	13	315	750	500	2400	1.4	420	Inhalation and intravenous general anesthesia	390	60	N	N
076	刘垚鑫	1295031	CS	2015-08-05	2015-08-13	10.5	M	29	70	67	4.67	2.3	63°	20°	Fusion only	12	310	1400	2050	3500	0.64	420	Inhalation and intravenous general anesthesia	350	60	N	N
077	管昀通	1295240	CS；diastematomyelia(Type II)	2015-08-07	2015-08-10	13.5	M	42	77	69	5.4	2.8	65°	20°	Fusion only	12	360	1500	1500	3400	0.7	470	Total intravenous anesthesia	380	80	N	N
078	李婷	1297493	CS	2015-09-05	2015-09-11	16.7	F	46	96	89	4.7	2.8	83°	28°	PSO	14	250	850	790	3650	1.5	295	Inhalation and intravenous general anesthesia	380	60	N	N
079	杨佩琪	1298105	CS	2015-09-19	2015-09-24	12.4	F	35	89	87	4.35	1.87	55°	19°	Fusion only	10	320	500	300	2980	1.8	420	Inhalation and intravenous general anesthesia	350	80	N	N
080	任新月	1301185	CS	2015-10-04	2015-10-09	9.8	F	20	86	77	5.82	2.45	93°	36°	VCR(T11)	8	420	1450	1880	4050	0.75	495	Inhalation and intravenous general anesthesia	380	100	N	N
081	蒋玉龙	1301322	CS	2015-10-07	2015-10-11	13.7	M	48	81	78	6.3	2.9	46°	18°	PSO	10	270	1500	1800	5100	1.6	340	Inhalation and intravenous general anesthesia	450	100	N	N
082	李若飞	1302122	CS；diastematomyelia(Type II)；syringomyelia；tethered cord syndrome	2015-10-19	2015-10-24	17.4	F	48	34.5	31.2	7.1	5.35	88°	38°	VCR(T11)	13	440	1600	1950	6300	1.35	510	Inhalation and intravenous general anesthesia	360	60	Left atelectasis; Respiratory failure；Prolonged intubation with mechanical ventilation	1
083	刘晓萍	1303953	CS	2015-10-22	2015-10-25	24.2	F	62	77	75	6.49	3.28	120°	45°	VCR(T9)；SPO（T10-11）	13	480	1160	1450	3550	1.1	540	Inhalation and intravenous general anesthesia	330	100	Left atelectasis; Bilateral pleural effusion	2
084	边丽萍	1305438	CS	2015-10-30	2015-11-05	13	F	37	74	59	6.79	3.55	70°	25°	SPO	14	300	1250	1000	5200	1.4	420	Inhalation and intravenous general anesthesia	400	100	N	N
085	黄建雪	1305510	CS;syringomyelia	2015-11-01	2015-11-06	23.4	F	55	85	82	5.2	2.7	110°	45°	VCR(T8)	14	470	1700	2400	5600	0.9	700	Inhalation and intravenous general anesthesia	380	100	N	N
086	刘频	1305652	CS;diastematomyelia(Type I)	2015-11-02	2015-11-04	21.7	F	48.5	37.9	41.1	4.31	1.27	95°	35°	VCR(T9)	14	460	1500	1760	6200	1.2	570	Inhalation and intravenous general anesthesia	305	50	Bilateral pleural effusion;Hypoxemia	2
087	李杨	1305670	CS;ventricular septal defect	2015-11-05	2015-11-16	21.2	F	46	87	82	6.21	3.3	67°	23°	SPO	12	300	450	500	3340	1.75	420	Inhalation and intravenous general anesthesia	400	60	N	N
088	陈广渊	1305724	CS	2015-11-06	2015-12-04	12.57	M	37	76	73	4.26	1.99	90°	25°	SPO	13	310	600	500	3500	1.33	360	Inhalation and intravenous general anesthesia	350	100	N	N
089	何心怡	1306902	CS	2015-11-11	2015-12-18	10.63	F	29	77	78	5.15	2.12	104°	28°	SPO	13	400	400	0	2600	1.6	465	Inhalation and intravenous general anesthesia	360	100	N	N
090	李亚亚	1307161	CS	2015-11-12	2015-12-15	25.75	F	50	63	60	5.02	2.22	120°	33°	VCR	14	430	2100	3500	8600	0.72	570	Inhalation and intravenous general anesthesia	400	100	Right pneumonia；Right pleural effusion; Respiratory failure；Prolonged intubation with mechanical ventilation	3
091	李梦圆	1307229	CS	2015-11-12	2015-11-20	6.15	F	16	90.9	100.6	6.38	3.07	48°	19°	PSO	5	260	450	300	1150	2.83	365	Inhalation and intravenous general anesthesia	140	100	N	N
092	费玉杰	1307448	CS	2015-11-13	2016-01-23	10.48	M	25	73	69	4.82	2.16	90°	20°	VCR (T9)	14	435	1350	1775	4025	0.77	545	Inhalation and intravenous general anesthesia	300	100	Right atelectasis;Bilateral pleural effusion; Hypoxemia	2
093	谢盼盼	1311424	CS	2015-12-03	2016-03-15	18.92	F	32	41.8	44.1	8.1	5.64	127°	35°	VCR (T10)	15	480	900	1350	5850	2.16	605	Inhalation and intravenous general anesthesia	200	60	N	N
094	温欣	1313476	CS	2015-12-10	2015-12-23	12.34	F	50	52	41	8.51	5	74°	18°	PSO	13	380	1000	900	4550	0.9	620	Inhalation and intravenous general anesthesia	450	100	N	N
095	代璇	1313494	CS;diastematomyelia(Type I)	2015-12-10	2016-03-22	22.54	F	41	64	55	4.31	1.77	93°	23°	PSO	15	560	2000	2400	6600	1.28	720	Inhalation and intravenous general anesthesia	305	50	N	N
096	张昊卓	1315657	CS	2015-12-19	2016-01-01	9.1	F	28	77	75	6.49	3.28	55°	18°	PSO	6	270	550	500	1550	1.21	390	Inhalation and intravenous general anesthesia	330	100	N	N
097	许健	1318332	CS	2015-12-31	2016-03-01	13.61	M	43	82	77	4.13	2.56	68°	20°	PSO	11	380	800	1400	5900	1.03	600	Inhalation and intravenous general anesthesia	400	100	N	N
098	张苗	1319416	CS	2016-01-06	2016-01-12	24.43	F	47.5	78	71	4.64	2.57	60°	19°	Fusion only	11	295	500	250	2950	1.36	400	Inhalation and intravenous general anesthesia	500	100	N	N
099	苏青莲	1319981	CS	2016-01-08	2016-03-25	30	F	38	26	27	6.52	2.91	87°	20°	Fusion only	15	450	800	1300	5500	1.39	550	Inhalation and intravenous general anesthesia	280	50	Double pneumonia；Hypoxemia	2
100	陈敬林	1321369	CS	2016-01-14	2016-01-18	25.26	M	57	88	86	5.09	2.74	53°	18°	Fusion only	7	300	500	0	2500	0.67	415	Inhalation and intravenous general anesthesia	500	100	N	N
101	韩文启	1321970	CS	2016-01-17	2016-01-22	10.93	M	25	60	70	4.75	1.92	52°	19°	Fusion only	13	330	300	450	1950	1.29	420	Inhalation and intravenous general anesthesia	400	100	N	N
102	岳梦琪	1323478	CS	2016-01-24	2016-01-29	12.34	F	34	75	83	5.28	2.5	70°	20°	Fusion only	13	315	500	600	2320	1.11	405	Total intravenous anesthesia	300	100	N	N
103	郑泽	1324828	CS	2016-01-30	2016-02-04	13.36	M	54	62	59	5.23	2.7	60°	20°	Fusion only	13	290	500	500	4500	2	365	Inhalation and intravenous general anesthesia	450	100	N	N
104	高嘉美	1325032	CS	2016-02-01	2016-02-11	14.83	F	45	80	60	6.64	3.51	54°	18°	Fusion only	7	300	1200	1300	4800	0.71	310	Inhalation and intravenous general anesthesia	400	100	N	N
105	汤雪	1325168	CS	2016-02-02	2016-02-11	14.2	F	41	92	71	5.79	3.67	65°	21°	PSO	7	330	1200	1500	5250	1.1	450	Inhalation and intravenous general anesthesia	400	100	N	N
106	高丽蓉	1325373	CS;diastematomyelia(Type I);tethered cord syndrome	2016-02-04	2016-02-18	15.34	F	80	112	96	5.53	2.95	45°	18°	VCR (L1); osseous diastematomyelia resection	6	274	1500	1500	4650	0.55	465	Inhalation and intravenous general anesthesia	500	100	N	N
107	庞雯丹	1326819	CS	2016-02-11	2016-02-15	14.18	F	46	93	84	6.83	3.7	56°	19°	Fusion only	11	333	700	500	5000	1.5	405	Inhalation and intravenous general anesthesia	400	100	N	N
108	贾高祥	1327552	CS	2016-02-13	2016-02-18	15.76	M	62	119	109	5.08	2.93	48°	20°	Fusion only	6	288	500	0	3000	1	320	Inhalation and intravenous general anesthesia	500	100	N	N
109	樊明洁	1327816	CS	2016-02-14	2016-02-20	16.03	F	43	76	71	6.67	2.91	58°	21°	Fusion only	11	330	750	300	4300	1.39	390	Inhalation and intravenous general anesthesia	300	100	N	N
110	何嘉翔	1328076	CS	2016-02-15	2016-02-21	16.71	M	59	91	104	4.66	3.02	65°	20°	Fusion only	13	340	900	450	5450	1.22	420	Inhalation and intravenous general anesthesia	600	100	N	N
111	赵智霖	1328162	CS	2016-02-16	2016-02-22	13.49	M	45.5	58	50	5.14	1.91	78°	24°	PSO	15	454	1300	1700	5200	0.63	540	Inhalation and intravenous general anesthesia	250	40	N	N
112	袁慧	1328559	CS	2016-02-18	2016-02-24	14.95	M	87	121	113	5.78	3.06	68°	23°	Fusion only	12	360	2050	1900	6900	0.77	435	Inhalation and intravenous general anesthesia	700	100	N	N
113	张雪丽	1328565	CS	2016-02-18	2016-02-22	12.68	F	37	61	50	6.83	3.32	85°	20°	Fusion only	13	292	600	900	5400	0.86	440	Inhalation and intravenous general anesthesia	350	100	N	N
114	黎燕	1328671	CS	2016-02-18	2016-06-14	18.5	F	45	63	60	4.43	2.09	144°	42°	VCR (T7, T8)	14	600	2100	2300	8205	1.05	690	Inhalation and intravenous general anesthesia	450	100	Left pneumonia; Left pleural effusion	3
115	常雨娜	1329146	CS	2016-02-20	2016-02-25	12.76	F	41.5	75	73	6.9	3.51	55°	19°	Fusion only	11	270	800	1350	4600	0.61	210	Inhalation and intravenous general anesthesia	350	100	N	N
116	司若婷	1329294	CS	2016-02-20	2016-02-25	13.6	F	50	79	73	6	2.68	70°	21°	Fusion only	10	390	500	200	4200	1.47	340	Inhalation and intravenous general anesthesia	450	100	N	N
117	郭倩怡	1329598	CS;diastematomyelia(Type I)	2016-02-22	2016-02-29	10.41	F	21	60	64	8.74	5.89	74°	25°	SPO (T7); osseous diastematomyelia resection	14	415	700	1375	4325	0.5	530	Inhalation and intravenous general anesthesia	350	100	N	N
118	赵艺涵	1329609	CS	2016-02-22	2016-02-27	14.68	F	38.5	85	85	4.35	2.73	48°	18°	Fusion only	10	210	500	900	4400	1.32	340	Inhalation and intravenous general anesthesia	300	100	N	N
119	陈志祥	1329730	CS	2016-02-22	2016-02-29	24.38	M	65	85	63	5.33	2.37	50°	20°	Fusion only	9	300	800	1500	5000	0.43	410	Inhalation and intravenous general anesthesia	500	100	N	N
120	韩静	1331158	CS	2016-02-29	2016-03-03	15.6	F	29	34	33	4.23	2.07	75°	18°	SPO (T7)	11	295	1200	1700	5450	0.7	450	Inhalation and intravenous general anesthesia	230	60	N	N
121	牛卫平	1331532	CS	2016-03-01	2016-03-04	30.58	F	73	71	67	5.5	3.59	73°	22°	VCR	14	595	1850	2300	8400	0.79	660	Total intravenous anesthesia	390	55	Left atelectasis; Bilateral pleural effusion；Prolonged intubation with mechanical ventilation	1
122	乔燕	1332212	CS	2016-03-03	2016-03-10	25.18	F	43	84	69	5.94	3.81	78°	20°	SPO	13	330	500	400	5400	1.25	530	Inhalation and intravenous general anesthesia	400	60	N	N
123	冯晖	1335335	CS	2016-03-19	2016-03-24	44.61	F	49	82	80	7.98	6.08	60°	19°	Fusion only	13	300	400	200	4400	2.67	400	Inhalation and intravenous general anesthesia	390	50	N	N
124	郭凯萱	1336647	CS	2016-03-26	2016-03-31	11.34	F	30	81	77	5.46	2.82	61°	24°	Fusion only	12	345	400	200	3200	3.57	370	Inhalation and intravenous general anesthesia	280	50	N	N
125	韩虎成	1345638	CS	2016-05-13	2016-06-02	18.51	M	53	81	79	4.99	2.55	55°	19°	SPO	10	315	1000	300	4800	1.67	395	Inhalation and intravenous general anesthesia	450	100	N	N
126	王鑫剑	1346918	CS	2016-05-17	2016-07-05	25.84	M	62.5	43	42	6.27	3.87	96°	30°	VCR (T9)	15	600	2800	3750	8750	0.67	740	Inhalation and intravenous general anesthesia	500	100	Left pneumothorax；Left pleural effusion	3
127	杨晨龙	1347647	CS;diastematomyelia(Type I)	2016-05-19	2016-05-24	14.37	M	72	88	95	7.79	3.23	65°	22°	Fusion only; osseous diastematomyelia resection	12	550	1700	2500	7000	0.56	625	Inhalation and intravenous general anesthesia	580	100	N	N
128	蔺玮	1361158	CS	2016-07-14	2016-07-19	15.17	F	42	85	82	7.21	3.9	55°	19°	Fusion only	11	290	350	250	3500	1.8	320	Inhalation and intravenous general anesthesia	400	100	N	N
129	唐倩倩	1362386	CS;diastematomyelia(Type I);tethered cord syndrome;syringomyelia	2016-07-20	2016-07-26	13.19	F	42	76	79	6.21	3.89	54°	18°	Fusion only; osseous diastematomyelia resection	15	405	1000	400	3900	1.05	430	Inhalation and intravenous general anesthesia	300	50	N	N
130	刘小凤	1364583	CS;syringomyelia	2016-07-30	2016-08-04	13.27	F	61	85	82	5.7	2.93	79°	28°	Fusion only	13	315	1000	1450	5600	0.9	390	Inhalation and intravenous general anesthesia	350	100	N	N
131	周冰	1365831	CS	2016-08-04	2016-08-11	14.98	F	52	82	79	5.21	3.15	50°	18°	Fusion only	11	330	700	760	3850	0.83	395	Inhalation and intravenous general anesthesia	450	100	N	N
132	赵芬	1366197	CS	2016-08-06	2016-08-11	13.77	F	44	88	83	3.14	1.29	57°	19°	Fusion only	11	330	1000	1100	3750	0.88	360	Inhalation and intravenous general anesthesia	380	80	N	N
133	张晓桐	1366472	CS;syringomyelia;tonsillar herniation	2016-08-08	2016-08-11	19.03	F	41	57	59	4.59	2.16	82°	22°	Fusion only	11	320	1100	1700	6300	0.5	500	Inhalation and intravenous general anesthesia	400	100	N	N
134	沈晓晓	1366739	CS	2016-08-09	2016-08-12	12.84	F	28.5	65	52	6.6	3.58	76°	23°	Fusion only	12	195	700	1090	3090	0.48	345	Inhalation and intravenous general anesthesia	200	40	N	N
135	王依沙	1366820	CS	2016-08-09	2016-08-18	13.99	F	40	72	66	8.08	4.15	67°	25°	Fusion only	12	245	300	250	2750	1.2	335	Inhalation and intravenous general anesthesia	300	40	N	N
136	吕冠文	1368032	CS;diastematomyelia(Type I)	2016-08-14	2016-08-19	12.38	F	35	60	65	6.9	2.89	75°	20°	Fusion only; osseous diastematomyelia resection	10	370	2100	3300	6300	0.31	480	Inhalation and intravenous general anesthesia	250	40	N	N
137	杨亚莉	1373991	CS	2016-09-14	2016-11-10	30.44	F	47.5	65	70	4.43	1.65	65°	24°	VCR (T11, T12)	14	660	1700	2000	7350	0.56	730	Inhalation and intravenous general anesthesia	340	100	Bilateral pleural effusion；Hypoxemia	3
138	景雨婷	1374312	CS	2016-09-15	2016-09-20	12.6	F	33	92	98	6.39	2.53	68°	22°	VCR (T10)	14	580	1500	1800	5060	0.81	645	Inhalation and intravenous general anesthesia	300	100	N	N
139	李子豪	1376623	CS	2016-09-24	2016-10-02	13.37	M	59	90	83	4.08	1.82	45°	18°	Fusion only	3	200	350	120	3120	1.79	235	Inhalation and intravenous general anesthesia	450	40	N	N
140	屈文静	1376700	CS	2016-09-24	2016-10-01	13.82	F	74	84	79	5.72	2.53	76°	27°	PSO	8	420	1100	1400	6400	1.21	485	Inhalation and intravenous general anesthesia	400	35	N	N
141	俞娜	1376936	CS	2016-09-27	2016-10-03	11.38	F	52	79	68	5.46	2.55	60°	20°	VCR (T11)	11	340	1100	1600	5100	0.65	450	Inhalation and intravenous general anesthesia	300	50	N	N
142	赵卓	1377942	CS	2016-10-01	2016-10-08	11.62	F	53	82	77	5.84	2.84	67°	24°	Fusion only	13	280	400	1150	4650	0.75	360	Inhalation and intravenous general anesthesia	330	60	N	N
143	安仪	1379566	CS	2016-10-08	2016-10-13	14.16	F	60	85	83	5.48	3.7	65°	22°	Fusion only	12	315	700	600	4600	1.19	360	Total intravenous anesthesia	400	50	Left pleural effusion; Hypoxemia	2
144	常蕊	1381722	CS	2016-10-16	2016-10-20	22.16	F	35	77	81	5.17	2.47	66°	20°	Fusion only	13	390	1000	1400	5100	0.76	450	Inhalation and intravenous general anesthesia	350	80	N	N
145	毛一凡	1382191	CS	2016-10-25	2016-10-29	16.14	F	37	85	74	4.42	2.37	46°	18°	Fusion only	6	250	550	250	3250	1.6	320	Inhalation and intravenous general anesthesia	300	50	N	N
146	张旭凯	1382940	CS	2016-11-02	2016-12-18	21.52	M	45	59	58	6.05	2.97	75°	28°	PSO	10	400	850	1000	5950	1.16	505	Inhalation and intravenous general anesthesia	500	100	N	N
147	马艳宏	1387737	CS	2016-11-11	2016-12-25	29.58	F	57	112	111	4.79	2.12	84°	20°	Fusion only	9	470	800	1900	5650	0.95	630	Inhalation and intravenous general anesthesia	380	100	Double pneumonia；Bilateral pleural effusion	4
148	成兴艳	1389089	CS	2016-11-17	2017-01-12	28.54	F	49	81	88	7.15	3.86	55°	21°	PSO	13	440	1700	2150	7250	0.99	660	Inhalation and intravenous general anesthesia	360	60	N	N
149	刘小楠	1390153	CS	2016-11-20	2016-11-24	14.1	F	52	91	74	6.5	3.76	55°	19°	PSO	4	395	1100	1600	5950	0.8	490	Inhalation and intravenous general anesthesia	300	32	N	N
150	张超	1392545	CS;ventricular septal defect	2016-12-02	2017-01-19	17.53	M	46.5	67	62	6.61	3.79	98°	32°	VCR	13	510	3500	3040	9340	0.75	660	Inhalation and intravenous general anesthesia	400	60	N	N
151	杨江楠	1393053	CS	2016-12-03	2016-12-08	16.7	F	45	91	88	7.4	3.84	60°	22°	Fusion only	6	195	500	220	3120	1.56	285	Inhalation and intravenous general anesthesia	300	40	N	N
152	罗智渊	1399865	CS	2017-01-01	2017-01-09	4.81	M	17.5	85	80	4.84	1.76	60°	27°	PSO	5	255	350	480	980	1.04	340	Inhalation and intravenous general anesthesia	130	60	N	N
153	李飞飞	1401067	CS	2017-01-07	2017-01-13	21.43	M	58.5	87	89	6.83	4.56	65°	20°	Fusion only	10	270	500	300	4500	1.5	420	Inhalation and intravenous general anesthesia	550	100	N	N
154	朱婧萱	1401775	CS	2017-01-11	2017-01-14	18.08	F	48	52	51	6.05	2.96	77°	25°	Fusion only	11	240	1000	1850	5300	0.86	405	Inhalation and intravenous general anesthesia	450	100	Double pneumonia；Right pleural effusion	2
155	雷鹏	1402914	CS	2017-01-15	2017-01-20	21.58	M	55	87	82	7.82	4.83	95°	28°	Fusion only	14	240	550	500	4000	1	315	Inhalation and intravenous general anesthesia	530	100	N	N
156	徐睿欣	1403337	CS	2017-01-18	2017-01-21	11.72	F	45	69	52	5.22	3.3	58°	19°	Fusion only	13	300	500	700	3100	0.68	335	Total intravenous anesthesia	350	60	N	N
157	李馨瑜	1404537	CS	2017-01-22	2017-01-26	12.08	F	44	66	67	8.49	3.08	80°	30°	Fusion only	12	370	900	1550	4570	0.85	525	Inhalation and intravenous general anesthesia	350	60	Double pneumonia；Bilateral pleural effusion；Hypoxemia	2
158	郭治婷	1405530	CS	2017-01-27	2017-01-29	14.59	F	57	75	81	7.07	3.5	50°	18°	Fusion only	10	300	400	0	4500	2	355	Inhalation and intravenous general anesthesia	360	50	N	N
159	郑玮	1405992	CS	2017-01-29	2017-02-03	14.67	M	49.5	77	71	5.71	3.43	87°	25°	SPO	9	230	400	250	3350	1.68	315	Inhalation and intravenous general anesthesia	400	100	Left pneumothorax；Left pleural effusion；Hypoxemia	5
160	牛怡昕	1410731	CS	2017-02-20	2017-02-24	16.92	F	36	85	69	4.64	1.78	69°	28°	Fusion only	13	260	800	1200	4200	0.91	300	Inhalation and intravenous general anesthesia	250	100	N	N
161	吴恒	1410857	CS	2017-02-21	2017-02-26	12.42	M	30	99	87	4.19	1.62	67°	25°	Fusion only	12	205	400	200	2200	2.14	250	Inhalation and intravenous general anesthesia	263	100	N	N
162	陶怡锦	1410991	CS	2017-02-21	2017-02-26	7.45	F	23	78	75	4.58	1.86	76°	22°	PSO	5	400	400	500	1650	1.36	435	Inhalation and intravenous general anesthesia	200	100	N	N
163	何婷婷	1411017	CS	2017-02-21	2017-03-30	8.02	F	30	98	66	4.7	2.46	117°	32°	SPO	15	320	300	1000	4100	2.73	270	Inhalation and intravenous general anesthesia	220	100	N	N
164	李秀	1411107	CS	2017-02-23	2017-02-27	13.92	F	36	76	66	4.94	2.87	57°	19°	Fusion only	13	225	500	1500	3300	0.65	360	Inhalation and intravenous general anesthesia	350	60	Bilateral pleural effusion	1
165	曹兴丹	1411667	CS	2017-02-25	2017-03-02	25.58	F	45	96	77	4.26	2.11	91°	25°	SPO	13	410	1200	1800	5050	0.8	450	Inhalation and intravenous general anesthesia	380	100	N	N
166	罗雨萌	1411673	CS	2017-02-25	2017-03-03	13.92	F	53	106	103	7.1	3.84	53°	19°	Fusion only	7	200	500	200	2800	1.33	240	Inhalation and intravenous general anesthesia	400	100	N	N
167	王李博	1411788	CS;atrial septal defect; Marfan syndrome	2017-02-25	2017-03-24	12.58	M	37	88	83	4.8	2.01	91°	20°	PSO	15	425	1350	1500	5380	0.79	495	Inhalation and intravenous general anesthesia	350	60	N	N
168	陈敏	1413512	CS	2017-03-02	2017-03-07	15.75	F	35	60	66	6.12	3.62	81°	27°	Fusion only	14	440	1450	1900	5600	1.11	565	Inhalation and intravenous general anesthesia	350	100	N	N
169	王晓雅	1413630	CS	2017-03-03	2017-03-10	13.08	F	40	63	62	6.21	2.81	75°	23°	Fusion only	14	400	1100	1200	4700	1.14	500	Inhalation and intravenous general anesthesia	380	60	N	N
170	赵春月	1415409	CS	2017-03-11	2017-03-16	16.42	F	43	86	94	7.7	4.69	70°	20°	Fusion only	5	220	350	100	2800	1.54	225	Inhalation and intravenous general anesthesia	300	40	N	N
171	陈哲	1415879	CS;diastematomyelia(Type I)	2017-03-14	2017-03-21	21.5	F	37	60	60	4.75	1.84	88°	25°	SPO	14	590	1400	1800	6050	0.59	600	Inhalation and intravenous general anesthesia	300	100	N	N
172	胡甜鸽	1416049	CS;tethered cord syndrome	2017-03-14	2017-03-23	12.58	F	34	84	79	6.75	3.51	53°	19°	Fusion only	12	360	300	200	1700	0.7	400	Inhalation and intravenous general anesthesia	270	60	N	N
173	路改琴	1416406	CS;tethered cord syndrome;diastematomyelia(Type II)	2017-03-16	2017-03-24	15.58	F	40	78	75	5.99	3.94	77°	19°	Fusion only	10	220	400	300	2300	0.77	320	Inhalation and intravenous general anesthesia	280	100	N	N
174	吴佳敏	1420669	CS	2017-04-04	2017-04-11	11.17	F	36	99	87	6.62	3.06	77°	31°	PSO	5	210	300	200	1750	1.5	280	Total intravenous anesthesia	300	60	N	N
